# Supplementary material for: Genotypic and Phenotypic Characterization of Incompatibility Group FIB Positive Salmonella enterica Serovar Typhimurium Isolates from Food Animal Sources
Source: Genes (Basel). 2020 Nov 4;11(11):1307. doi: 10.3390/genes11111307 (PMC7716204; doi:10.3390/genes11111307)
Supplement: Supplementary file 1 [file genes-11-01307-s001.zip]

Archive with 4 entries (3 files):
- genes-950884-supplementary/
- genes-950884-supplementary/genes-950884 suplymentary.docx
- genes-950884-supplementary/genes-950884 Table S3.docx.xlsx
- genes-950884-supplementary/~$nes-950884 suplymentary.docx
